# Supplementary material for: Cross-species analysis of enhancer logic using deep learning
Source: Genome Res. 2020 Dec;30(12):1815–34. doi: 10.1101/gr.260844.120 (PMC7706731; doi:10.1101/gr.260844.120)
Supplement: Supplemental Material [file supp_gr.260844.120_Supplemental_Code.zip]

Archive with 4 entries (4 files):
- script_for_paper_BLS.html
- script_for_paper_DeepMEL_performance.html
- script_for_paper_DeepMEL_scoring_and_deepexplainer.html
- script_for_paper_DeepMEL_training.html
